# Supplementary material for: Asiaticoside Mitigates Alzheimer’s Disease Pathology by Attenuating Inflammation and Enhancing Synaptic Function
Source: Int J Mol Sci. 2023 Jul 26;24(15):11976. doi: 10.3390/ijms241511976 (PMC10418370; doi:10.3390/ijms241511976)
Supplement: Supplementary file 1 [file ijms-24-11976-s001.zip]

Archive with 1 entries (1 files):
- ijms-2468673-supplementary.pdf
